# Supplementary material for: Characterization of Post-Translational Modifications and Cytotoxic Properties of the Adenylate-Cyclase Hemolysin Produced by Various Bordetella pertussis and Bordetella parapertussis Isolates
Source: Toxins (Basel). 2017 Sep 26;9(10):304. doi: 10.3390/toxins9100304 (PMC5666351; doi:10.3390/toxins9100304)
Supplement: Supplementary file 1 [file toxins-09-00304-s001.zip]

Archive with 9 entries (8 files):
- FigureS1.pdf
- __MACOSX/
- __MACOSX/._FigureS1.pdf
- FigureS2.pdf
- __MACOSX/._FigureS2.pdf
- FigureS3.pdf
- __MACOSX/._FigureS3.pdf
- FigureS4.pdf
- __MACOSX/._FigureS4.pdf
